# Supplementary material for: First Investigation of the Optimal Timing of Vaccination of Nile Tilapia (Oreochromis niloticus) Larvae against Streptococcus agalactiae
Source: Vaccines (Basel). 2023 Nov 24;11(12):1753. doi: 10.3390/vaccines11121753 (PMC10747866; doi:10.3390/vaccines11121753)
Supplement: Supplementary file 1 [file vaccines-11-01753-s001.zip]

Archive with 1 entries (1 files):
- vaccines-2657163-supplementary.pdf
